# Supplementary material for: Single-Cell Transcriptomic Analysis Unveils Key Regulators and Signaling Pathways in Lung Adenocarcinoma Progression
Source: Biomedicines. 2025 Jun 30;13(7):1606. doi: 10.3390/biomedicines13071606 (PMC12292084; doi:10.3390/biomedicines13071606)
Supplement: Supplementary file 1 [file biomedicines-13-01606-s001.zip]

Archive with 1 entries (1 files):
- biomedicines-3654684-supplementary.pdf
